# Supplementary material for: Degradation of the Selected Antibiotic in an Aqueous Solution by the Fenton Process: Kinetics, Products and Ecotoxicity
Source: Int J Mol Sci. 2022 Dec 10;23(24):15676. doi: 10.3390/ijms232415676 (PMC9779365; doi:10.3390/ijms232415676)
Supplement: Supplementary file 1 [file ijms-23-15676-s001.zip]

Archive with 1 entries (1 files):
- ijms-2064605-supplementary.pdf
